# Supplementary material for: EHO-85, Novel Amorphous Antioxidant Hydrogel, Containing Olea europaea Leaf Extract—Rheological Properties, and Superiority over a Standard Hydrogel in Accelerating Early Wound Healing: A Randomized Controlled Trial
Source: Pharmaceutics. 2023 Jul 11;15(7):1925. doi: 10.3390/pharmaceutics15071925 (PMC10383111; doi:10.3390/pharmaceutics15071925)
Supplement: Supplementary file 1 [file pharmaceutics-15-01925-s001.zip]

Archive with 1 entries (1 files):
- pharmaceutics-2430643-supplementary.pdf
